# Supplementary material for: Polymerization Kinetics of Acrylic Photopolymer Loaded with Graphene-Based Nanomaterials for Additive Manufacturing
Source: Nanomaterials (Basel). 2022 Dec 19;12(24):4498. doi: 10.3390/nano12244498 (PMC9783852; doi:10.3390/nano12244498)
Supplement: Supplementary file 1 [file nanomaterials-12-04498-s001.zip]

Archive with 1 entries (1 files):
- nanomaterials-2034991-supplementary.pdf
